# Supplementary material for: The SnRK2 kinases modulate miRNA accumulation in Arabidopsis
Source: PLoS Genet. 2017 Apr 18;13(4):e1006753. doi: 10.1371/journal.pgen.1006753 (PMC5413060; doi:10.1371/journal.pgen.1006753)
Supplement: S1 Table — (XLSX) [file pgen.1006753.s010.xlsx]

## Sheet: Sheet1
Name	E-coli/Agrobacterium	Purpose
SnRK2.1 (fusion to nLUC)	Kana	Split-luc assay
SnRK2.2 (fusion to nLUC)	Kana	Split-luc assay
SnRK2.2 (fusion to cLUC)	Kana	Split-luc assay
SnRK2.3 (fusion to nLUC)	Kana	Split-luc assay
SnRK2.3 (fusion to cLUC)	Kana	Split-luc assay
SnRK2.4 (fusion to cLUC)	Kana	Split-luc assay
SnRK2.6 (fusion to nLUC)	Kana	Split-luc assay
SnRK2.6 (fusion to cLUC)	Kana	Split-luc assay
SnRK2.8 (fusion to nLUC)	Kana	Split-luc assay
SnRK2.10 (fusion to nLUC)	Kana	Split-luc assay
SE (fusion to nLUC)	Kana	Split-luc assay
SE (fusion to cLUC)	Kana	Split-luc assay
HYL1 (fusion to nLUC)	Kana	Split-luc assay
HYL1 (fusion to cLUC)	Kana	Split-luc assay
BD-SnRK2.1 (GAL4-BD)	Kana	Yeast II Hybrid Assay
BD-SnRK2.2 (GAL4-BD)	Kana	Yeast II Hybrid Assay
BD-SnRK2.3 (GAL4-BD)	Kana	Yeast II Hybrid Assay
BD-SnRK2.4 (GAL4-BD)	Kana	Yeast II Hybrid Assay
BD-SnRK2.5 (GAL4-BD)	Kana	Yeast II Hybrid Assay
BD-SnRK2.6 (GAL4-BD)	Kana	Yeast II Hybrid Assay
BD-SnRK2.7 (GAL4-BD)	Kana	Yeast II Hybrid Assay
BD-SnRK2.8 (GAL4-BD)	Kana	Yeast II Hybrid Assay
BD-SnRK2.9 (GAL4-BD)	Kana	Yeast II Hybrid Assay
BD-SnRK2.10 (GAL4-BD)	Kana	Yeast II Hybrid Assay
AD-SE (GAL4-AD)	Amp	Yeast II Hybrid Assay
AD-HYL1 (GAL4-AD)	Amp	Yeast II Hybrid Assay
pGEX-4T1-SE-6His	Amp	In Vitro Phosphorylation assay
pGEX-4T1-HYL1	Amp	In Vitro Phosphorylation assay
pGEX-4T1-SnRK2.4	Amp	In Vitro Phosphorylation assay
pGEX-4T1-SnRK2.6	Amp	In Vitro Phosphorylation assay
pGEX-4T1-MSL9	Amp	In Vitro Phosphorylation assay
