# Supplementary material for: The SnRK2 kinases modulate miRNA accumulation in Arabidopsis
Source: PLoS Genet. 2017 Apr 18;13(4):e1006753. doi: 10.1371/journal.pgen.1006753 (PMC5413060; doi:10.1371/journal.pgen.1006753)
Supplement: S2 Table — (XLSX) [file pgen.1006753.s011.xlsx]

## Sheet: Sheet1
Name	Sequence
miR156 qPCR probe	UGACAGAAGAGAGUGAGCAC
miR160 qPCR probe	UGCCUGGCUCCCUGUAUGCCA
miR164 qPCR probe	UGGAGAAGCAGGGCACGUGCG
miR319 qPCR probe	UUGGACUGAAGGGAGCUCCC
miR396 qPCR probe	UUCCACAGCUUUCUUGAACUU
miR398 qPCR probe	UGUGUUCUCAGGUCACCCCUG
1TE40810 qPCR probe	GAGAUCCUUCCCAACGUGCCUCGA
SN1 qPCR probe	ATCTGAGAGATTTACCACTGGGCC
RNA blot_miR156	GTGCTCACTCTCTTCTGTCA
RNA blot_miR160	TGGCATACAGGGAGCCAGGCA
RNA blot_miR164	TGCACGTGCCCTGCTTCTCCA
RNA blot_miR319	AAGGAGCTCCCTTCAGTCCAA
RNA blot_miR398	GTGTGTTCTCATATCAACCCT
U6	GCTAATCTTCTCTGTATCGTTCC
ARF10 qPCR F	ACAATGGCGGTGGCGAGTC
ARF10 qPCR R	GATGGTGATCCGAAGAGTTGTTGAG
ARF16 qPCR F	AAGCCCGTTAAGCTCTGTTC
ARF16 qPCR R	GGAGGAGGAGGTGGTCTATTC
ARF17 qPCR F	CGAGTCAAGATGGCTATGGA
ARF17 qPCR R	CATCCCATGTGATCTGAAGC
SPL9 qPCR F	CAA GGT TCA GTT GGT GGA GGA
SPL9 qPCR R	TGA AGA AGC TCG CCA TGT ATT G
SPL13 qPCR F	CCAATCTCTTCTTCTCCAAACAGTACCAGAAGC
SPL13 qPCR R	GAAGCAAATGAGGGACTGACGACG
GRF3 qPCR F	GTCTTCGCTGGCCACAAGTATT
GRF3 qPCR R	TGTTGCTGTTGTAGTGGTGGCT
GRF5 qPCR F	CTCTTCATCATGCTTCCGCTTT
GRF5 qPCR R	TTGCTAACGGTTGTTGGTGATG
GRF8 qPCR F	GCATGTGGAATCATCTCACCAA
GRF8 qPCR R	TCTCCGGGTTTAAGGTTCCAAT
pri-miR156a qPCR F	CTTCGTTCTCTATGTCTCAATCTCTC
pri-miR156a qPCR R	TGATTAAAGGCTAAAGGTCTCCTC
pri-miR156b qPCR F	GCTAGAAGAGGGAGAGATGGTGATTGAG
pri-miR156b qPCR R	GTGAGCACGCACACGCAAAGTTATAGAC
pri-miR156c qPCR F	GTGATAATGAGTGATGACTGATG
pri-miR156c qPCR R	GAAAACGTGACCGGGACCGAATCG
pri-miR160a qPCR F	TGCCTGGCTCCCTGTATG
pri-miR160a qPCR R	CCATCCACGGAGGTCATC
pri-miR396b qPCR F	ATGGATCCAAACCCTGAATTGTCATGTTTTCCCACA
pri-miR396b qPCR R	AGGGTACCATGAAGATCCTGGTCATACTTTTCCACA
pENTR-SnRK2.1 F	CACC ATGGACAAGTATGACGTTGTC
pENTR-SnRK2.1 R	AGCTTTGTCAGACTCTTGACAAGAC
pENTR-SnRK2.2 F	CACC ATGGATCCGGCGACTAATTCACCG
pENTR-SnRK2.2 R	GAGAGCATAAACTATCTCTCCAC
pENTR-SnRK2.3 F	CACC ATGGATCGAGCTCCGGTGACCAC
pENTR-SnRK2.3 R	GAGAGCGTAAACTATCTCTCCGC
pENTR-SnRK2.4 F	CACC ATGGACAAGTACGAGCTGGTG
pENTR-SnRK2.4 R	ACTTATTCTCACTTCTCCACTTGC
pENTR-SnRK2.6 F	CACCATGGATCGACCAGCAGTGAGTGG
pENTR-SnRK2.6 R	CATTGCGTACACAATCTCTCCGCTACTGTC
pENTR-SnRK2.8 F	CACC ATGGAGAGGTACGAAATAGTGAAGG
pENTR-SnRK2.8 R	CAAAGGGGAAAGGAGATCAGC
pENTR-SnRK2.10 F	CACC ATGGACAAGTACGAGCTTGTTAAAG
pENTR-SnRK2.10 R	ACTGACTCGGACTTCTCCCATGC
pENTR-SE F	CACCATGGCCGATGTTAATCTTCCTCCG
pENTR-SE R	CAAGCTCCTGTAATCAATAACGG
pENTR-HYL1 F	CACCATGACCTCCACTGATGTTTCCTC
pENTR-HYL1 R	TGCGTGGCTTGCTTCTGTCTCCAC
